# Supplementary material for: High-Order Quantum-Mechanical Analysis of Hydrogen Bonding in Hachimoji and Natural DNA Base Pairs
Source: J Chem Inf Model. 2023 May 1;63(10):3150–7. doi: 10.1021/acs.jcim.3c00428 (PMC10207272; doi:10.1021/acs.jcim.3c00428)
Supplement: Supplementary file 2 — ci3c00428_si_002.zip [file ci3c00428_si_002.zip]

Archive with 9 entries (8 files):
- xyz_coordinates_SI_upload/
- xyz_coordinates_SI_upload/Hachimoji-type-BS-opt-B3LYP-D3BJ-aDZ.xyz
- xyz_coordinates_SI_upload/Hachimoji-type-PZ-opt-B3LYP-D3BJ-aDZ.xyz
- xyz_coordinates_SI_upload/HG-type-AT-opt-B3LYP-D3BJ-aDZ.xyz
- xyz_coordinates_SI_upload/HG-type-BS-opt-B3LYP-D3BJ-aDZ.xyz
- xyz_coordinates_SI_upload/HG-type-GC-opt-B3LYP-D3BJ-aDZ.xyz
- xyz_coordinates_SI_upload/HG-type-PZ-opt-B3LYP-D3BJ-aDZ.xyz
- xyz_coordinates_SI_upload/WC-type-AT-opt-B3LYP-D3BJ-aDZ.xyz
- xyz_coordinates_SI_upload/WC-type-GC-opt-B3LYP-D3BJ-aDZ.xyz
