# Supplementary material for: High-Order Quantum-Mechanical Analysis of Hydrogen Bonding in Hachimoji and Natural DNA Base Pairs
Source: J Chem Inf Model. 2023 May 1;63(10):3150–7. doi: 10.1021/acs.jcim.3c00428 (PMC10207272; doi:10.1021/acs.jcim.3c00428)
Supplement: Supplementary file 2 — ci3c00428_si_002.zip [file ci3c00428_si_002.zip › xyz_coordinates_SI_upload/Hachimoji-type-BS-opt-B3LYP-D3BJ-aDZ.xyz]

32
C10N8H12O2
C        1.619827538     -1.597519387     -0.008846631
N        0.997949045     -0.318986113     -0.018027290
N        2.964954659     -1.678918262      0.005206782
C        1.639904774      0.875378642     -0.014692556
C        3.028917400      0.770326940     -0.001069757
C        3.620848372     -0.516997424      0.008582147
O        0.848225756     -2.583660198     -0.013903958
H       -0.039190767     -0.320487719     -0.026342922
N        0.897133907      2.003087235     -0.027661104
H       -0.135302941      1.977770382     -0.018408571
H        1.351040973      2.900146300     -0.007903795
N        4.082289322      1.674195343      0.007186304
N        5.000848681     -0.381833307      0.023270161
C        5.220928954      0.913015992      0.021126664
H        4.035416155      2.680511019      0.005037478
H        6.202580482      1.373739018      0.030088369
C       -4.000765387     -1.464347365      0.015593001
C       -4.626118614     -0.258176431      0.020466959
C       -2.562929201     -1.459960651     -0.000750833
C       -2.515680465      0.889773893     -0.006336228
N       -1.880603077     -0.304711763     -0.011247169
C       -4.593221998      2.209020255      0.015924446
O       -1.919701274      1.981553618     -0.015283198
H       -5.710667166     -0.166917612      0.033094808
H       -4.570668721     -2.389236845      0.024413744
H       -5.675444983      2.047171793      0.034294999
H       -4.316434403      2.778996968     -0.878329225
H       -4.287098739      2.785143325      0.896453369
N       -1.865633054     -2.598628250     -0.005733634
H       -0.816299887     -2.591528934     -0.013494419
H       -2.358462581     -3.477870043      0.003121822
N       -3.925937402      0.909427718      0.010123114
