# Supplementary material for: High-Order Quantum-Mechanical Analysis of Hydrogen Bonding in Hachimoji and Natural DNA Base Pairs
Source: J Chem Inf Model. 2023 May 1;63(10):3150–7. doi: 10.1021/acs.jcim.3c00428 (PMC10207272; doi:10.1021/acs.jcim.3c00428)
Supplement: Supplementary file 2 — ci3c00428_si_002.zip [file ci3c00428_si_002.zip › xyz_coordinates_SI_upload/Hachimoji-type-PZ-opt-B3LYP-D3BJ-aDZ.xyz]

32
C10N8H10O4
C        3.311874267     -2.156144648      0.000100512
C        4.138785504     -1.066819270      0.000090057
C        1.888462988     -1.973641734     -0.000001975
C        3.634376391      0.257097050     -0.000022158
C        2.229747323      0.465291864     -0.000124287
N        1.444525812     -0.652888468     -0.000110243
N        4.554441807      1.341238949     -0.000016596
N        1.615639496      1.647732143     -0.000237809
H        2.224177579      2.458813064     -0.000266340
H        0.593109303      1.726336338     -0.000285014
H        0.414545632     -0.530266308     -0.000189474
H        5.219693268     -1.183463875      0.000172155
H        3.689573056     -3.174489284      0.000185906
O        1.046447996     -2.894821810     -0.000002938
O        5.763572321      1.090356931      0.000133237
O        4.113082858      2.511613605      0.000011514
C       -1.945456864      0.862550762     -0.000107827
N       -1.436459813     -0.401713456     -0.000082391
N       -3.353806922      0.967813995      0.000017773
C       -2.221901075     -1.477949554      0.000044333
N       -3.586307344     -1.373705218      0.000161579
C       -4.176830335     -0.127398341      0.000148237
C       -4.200056610      2.078562259      0.000028927
C       -5.465269716      1.555740482      0.000169013
N       -5.448239522      0.160747032      0.000237942
O       -1.256643521      1.878814740     -0.000232131
H       -3.808338998      3.084980984     -0.000060296
H       -6.408063908      2.091071203      0.000221129
N       -1.667282215     -2.692899729      0.000054568
H       -0.626622969     -2.778834871     -0.000005358
H       -2.239371612     -3.522973113      0.000163755
H       -4.192364470     -2.183966106      0.000254653
