# Supplementary material for: High-Order Quantum-Mechanical Analysis of Hydrogen Bonding in Hachimoji and Natural DNA Base Pairs
Source: J Chem Inf Model. 2023 May 1;63(10):3150–7. doi: 10.1021/acs.jcim.3c00428 (PMC10207272; doi:10.1021/acs.jcim.3c00428)
Supplement: Supplementary file 2 — ci3c00428_si_002.zip [file ci3c00428_si_002.zip › xyz_coordinates_SI_upload/HG-type-AT-opt-B3LYP-D3BJ-aDZ.xyz]

30
C10N7H11O2
N        3.790896554     -1.528972657      0.004030962
C        4.421075361     -0.303597483      0.007337839
C        3.732788701      0.863583936      0.005364818
C        2.271438432      0.787776086     -0.000602605
N        1.723557295     -0.486633262     -0.003592520
C        2.410173868     -1.678492867     -0.001534560
C        4.379242317      2.215702683      0.008967736
O        1.537294803      1.781768074     -0.002956885
O        1.869737989     -2.778697186     -0.004070573
H        4.320980133     -2.389002433      0.005784585
H        0.676326930     -0.567732526     -0.007210270
H        5.509071370     -0.339214848      0.011730858
H        4.072362091      2.795501187     -0.872360870
H        4.066398170      2.793636142      0.889428337
H        5.472546787      2.127923913      0.012548311
N       -3.631054250      1.819762578      0.001695719
C       -2.358236265      1.366338006     -0.001259383
C       -2.158292759     -0.033594998     -0.001306153
C       -3.312682512     -0.821745351      0.001869022
N       -4.583266217     -0.401153817      0.004891281
C       -4.640985226      0.935379737      0.004535758
N       -1.034959848     -0.848901908     -0.004275188
C       -1.492615896     -2.082123486     -0.002696963
N       -2.864315572     -2.129067737      0.001266099
N       -1.345079393      2.249160935     -0.004297059
H       -5.643221041      1.367028280      0.006660153
H       -0.868955831     -2.970543431     -0.004013260
H       -3.449521629     -2.953380841      0.003196936
H       -1.581744341      3.229256999     -0.003331827
H       -0.364221522      1.966283352     -0.004647417
