# Supplementary material for: High-Order Quantum-Mechanical Analysis of Hydrogen Bonding in Hachimoji and Natural DNA Base Pairs
Source: J Chem Inf Model. 2023 May 1;63(10):3150–7. doi: 10.1021/acs.jcim.3c00428 (PMC10207272; doi:10.1021/acs.jcim.3c00428)
Supplement: Supplementary file 2 — ci3c00428_si_002.zip [file ci3c00428_si_002.zip › xyz_coordinates_SI_upload/HG-type-BS-opt-B3LYP-D3BJ-aDZ.xyz]

32
C10N8H12O2
C        4.583046493      0.679534140      0.009518846
N        3.430398854      1.501993981     -0.321346475
N        4.349616763     -0.603577234      0.386981989
C        2.127452743      1.118757321     -0.297422438
C        1.945137509     -0.191784538      0.096551862
C        3.080776101     -0.995061820      0.412427696
O        5.674060775      1.235533114     -0.088038872
H        3.681851271      2.439609791     -0.607493147
N        1.140809992      1.972418779     -0.684947986
H        1.368195264      2.953299878     -0.758303053
H        0.184004919      1.761249342     -0.393062203
N        0.831148372     -1.020570624      0.224973759
N        2.639953859     -2.274928889      0.738661165
C        1.329942455     -2.227484682      0.608882992
H       -0.152745363     -0.815219410      0.039308296
H        0.669052137     -3.072067623      0.793259936
C       -4.509186830     -1.132338012     -0.309986273
C       -4.763371944      0.152855895      0.063091310
C       -3.134109333     -1.491857673     -0.473346607
C       -2.412362214      0.663081517      0.065081738
N       -2.143220885     -0.627176910     -0.279678035
C       -4.021060119      2.427643646      0.655177732
O       -1.539742143      1.521842208      0.225998422
H       -5.775260947      0.521297605      0.220448026
H       -5.316942535     -1.841075902     -0.468152619
H       -5.100226723      2.560196951      0.776544398
H       -3.640919722      3.114114063     -0.109265827
H       -3.506587176      2.643942509      1.597652433
N       -2.802657452     -2.756311742     -0.826118416
H       -1.835785374     -2.981198512     -1.008273458
H       -3.509276725     -3.441564037     -1.039063532
N       -3.760681535      1.043743523      0.256676197
