# Supplementary material for: High-Order Quantum-Mechanical Analysis of Hydrogen Bonding in Hachimoji and Natural DNA Base Pairs
Source: J Chem Inf Model. 2023 May 1;63(10):3150–7. doi: 10.1021/acs.jcim.3c00428 (PMC10207272; doi:10.1021/acs.jcim.3c00428)
Supplement: Supplementary file 2 — ci3c00428_si_002.zip [file ci3c00428_si_002.zip › xyz_coordinates_SI_upload/HG-type-GC-opt-B3LYP-D3BJ-aDZ.xyz]

30
C9N8H11O2
C        3.201443169     -1.153544540     -0.008876723
N        4.552593978     -0.803961182     -0.012876040
C        4.990984917      0.484809018     -0.009851559
C        4.116597674      1.527272358     -0.002435375
C        2.715873486      1.232149352      0.002630332
N        2.332070499     -0.068917562     -0.000177161
O        2.818889824     -2.305859721     -0.011433743
N        1.790426461      2.178639850      0.009625431
H        5.202501029     -1.581414015     -0.018351330
H        2.089199130      3.143530763      0.010457539
H        6.069608016      0.627519652     -0.013815733
H        4.465784408      2.554512713      0.000029292
H        0.763426652      2.003679678      0.014744308
H        1.300791035     -0.355056349      0.003518836
O       -0.931496912      2.090806106      0.026218981
C       -1.724237198      1.137686769      0.023282362
N       -3.111143677      1.382954464      0.027910214
C       -4.097012040      0.416257469      0.025212961
N       -3.836679315     -0.876356867      0.018767520
C       -2.519869904     -1.149605015      0.010244283
C       -1.450495243     -0.256718154      0.013869680
N       -0.253750360     -0.951682266      0.006808880
C       -0.583979254     -2.224111779     -0.002207260
N       -1.949013332     -2.398972120      0.000822033
N       -5.385455629      0.831978998      0.008609644
H       -3.368273386      2.363984458      0.020188446
H        0.117920778     -3.050758774     -0.009447735
H       -2.451520784     -3.278411589     -0.003825862
H       -6.102681821      0.123458403      0.063722486
H       -5.650905101      1.795034232      0.139682494
