# Supplementary material for: High-Order Quantum-Mechanical Analysis of Hydrogen Bonding in Hachimoji and Natural DNA Base Pairs
Source: J Chem Inf Model. 2023 May 1;63(10):3150–7. doi: 10.1021/acs.jcim.3c00428 (PMC10207272; doi:10.1021/acs.jcim.3c00428)
Supplement: Supplementary file 2 — ci3c00428_si_002.zip [file ci3c00428_si_002.zip › xyz_coordinates_SI_upload/HG-type-PZ-opt-B3LYP-D3BJ-aDZ.xyz]

32
C10N8H10O4
C        3.276396213     -2.318284835     -0.001718970
C        4.216472928     -1.328544836      0.009929280
C        1.869637484     -1.991035570     -0.018598289
C        3.864510133      0.049555331      0.005958343
C        2.493687008      0.404580001     -0.011344133
N        1.591463456     -0.614188669     -0.022548048
N        4.887926363      1.029299357      0.019537270
N        2.005357143      1.650769987     -0.017839115
H        2.687065418      2.400591685     -0.008368389
H        1.001512728      1.796249611     -0.029594730
H        0.600836236     -0.353245484     -0.034545867
H        5.277593267     -1.566081524      0.023037171
H        3.545215103     -3.371048830      0.001578404
O        0.923421394     -2.782800056     -0.029110441
O        6.066483053      0.657567231      0.034422021
O        4.569897128      2.242284923      0.015908368
C       -2.024427059      0.799183531     -0.020447227
N       -2.783964159      1.930108097     -0.004974719
N       -2.711820424     -0.432592653     -0.006439187
C       -4.099938259      1.856989952      0.019057400
N       -4.789095294      0.680327983      0.032355365
C       -4.084242349     -0.505187918      0.019511894
C       -2.260151017     -1.758820561     -0.014902934
C       -3.404330020     -2.510551751      0.006047994
N       -4.553091198     -1.720709457      0.027958633
O       -0.794676543      0.807753848     -0.044635004
H       -1.208834596     -2.032729949     -0.032660250
H       -3.480047535     -3.592981070      0.007131247
N       -4.817781570      3.004504049      0.023182724
H       -4.305398855      3.872771579      0.041702261
H       -5.821917037      3.020777629      0.096960513
H       -5.799313257      0.622808191      0.042099718
