# Supplementary material for: High-Order Quantum-Mechanical Analysis of Hydrogen Bonding in Hachimoji and Natural DNA Base Pairs
Source: J Chem Inf Model. 2023 May 1;63(10):3150–7. doi: 10.1021/acs.jcim.3c00428 (PMC10207272; doi:10.1021/acs.jcim.3c00428)
Supplement: Supplementary file 2 — ci3c00428_si_002.zip [file ci3c00428_si_002.zip › xyz_coordinates_SI_upload/WC-type-AT-opt-B3LYP-D3BJ-aDZ.xyz]

30
C10N7H11O2
N       -3.834333266     -1.588796984     -0.009802580
C       -4.551638223     -0.414652069     -0.011789449
C       -3.953399764      0.801000771     -0.007896701
C       -2.491375085      0.834979320     -0.001639734
N       -1.848403562     -0.394945959     -0.000270530
C       -2.445200970     -1.636851160     -0.004060586
C       -4.708964781      2.095768571     -0.009902385
O       -1.835957787      1.883863335      0.002161922
O       -1.829346289     -2.694087343     -0.002386360
H       -4.299068083     -2.485854227     -0.012695034
H       -0.796416607     -0.381049652      0.002548284
H       -5.634394352     -0.529430020     -0.016772816
H       -4.456520491      2.697919777      0.873831470
H       -4.446301195      2.700976912     -0.888515232
H       -5.791236187      1.915799050     -0.016491382
N        0.965614332     -0.342157059      0.001149921
C        1.718621802      0.782611049     -0.001273664
C        3.129227128      0.623852136     -0.003432487
C        3.592289290     -0.696572767     -0.003209081
N        2.857181378     -1.822027616     -0.001026670
C        1.553955348     -1.552054127      0.001123402
N        4.178546122      1.522931538     -0.006368675
C        5.251319525      0.764466424     -0.007960192
N        4.959476624     -0.585970844     -0.006448770
N        1.085181176      1.968274722     -0.001788335
H        0.865188207     -2.398915621      0.002861055
H        6.272332478      1.126555016     -0.010482254
H        5.606090214     -1.361489046     -0.007563998
H        0.061699809      2.003338166     -0.000119899
H        1.627421908      2.816972851     -0.003187598
