# Supplementary material for: High-Order Quantum-Mechanical Analysis of Hydrogen Bonding in Hachimoji and Natural DNA Base Pairs
Source: J Chem Inf Model. 2023 May 1;63(10):3150–7. doi: 10.1021/acs.jcim.3c00428 (PMC10207272; doi:10.1021/acs.jcim.3c00428)
Supplement: Supplementary file 2 — ci3c00428_si_002.zip [file ci3c00428_si_002.zip › xyz_coordinates_SI_upload/WC-type-GC-opt-B3LYP-D3BJ-aDZ.xyz]

29
C9N8H10O2
C        2.920291207     -1.074728389      0.004856243
N        4.319051882     -0.928638862      0.005798818
C        4.928148532      0.288910004      0.010317676
C        4.182471950      1.423844923      0.014827501
C        2.747823868      1.266049888      0.014539834
N        2.171417103      0.055702712      0.009921606
O        2.449974429     -2.220102416     -0.000259966
N        1.942569161      2.332504419      0.019114211
H        4.852034733     -1.788092967      0.001548075
H        6.016320424      0.291126354      0.010190255
H        4.646783325      2.405371068      0.018490888
H        2.340536651      3.258185781      0.021825724
H        0.907187872      2.218225826      0.017984929
O       -0.794567824      2.045206415      0.020079145
C       -1.418650851      0.970833794      0.007822374
N       -0.711711946     -0.244692551      0.001109200
C       -1.267701990     -1.500130961     -0.011847704
N       -2.575751342     -1.715560748     -0.020482120
C       -3.283388963     -0.569588831     -0.014274865
C       -2.831387470      0.755317595     -0.000849280
N       -3.903898209      1.637773927      0.002662656
C       -4.964925628      0.873736114     -0.008400616
N       -4.655410709     -0.477998612     -0.019163338
N       -0.416388557     -2.548844260     -0.014575881
H        0.319876020     -0.161337204      0.005373420
H       -5.994455794      1.218545083     -0.009495886
H       -5.299287777     -1.256987098     -0.027591074
H       -0.831176966     -3.466438822     -0.027316930
H        0.601998273     -2.440841197     -0.011031566
